# Supplementary material for: How Carbon Nanoparticles, Arbuscular Mycorrhiza, and Compost Mitigate Drought Stress in Maize Plant: A Growth and Biochemical Study
Source: Plants (Basel). 2022 Dec 1;11(23):3324. doi: 10.3390/plants11233324 (PMC9739014; doi:10.3390/plants11233324)
Supplement: Supplementary file 1 [file plants-11-03324-s001.zip]

Archive with 1 entries (1 files):
- plants-2006350-supplementary.pdf
